# Supplementary material for: Fatty acids and nutritional components of the seed oil from Wangmo red ball Camellia oleifera grown in the low-heat valley of Guizhou, China
Source: Sci Rep. 2022 Oct 3;12:16554. doi: 10.1038/s41598-022-20576-y (PMC9530227; doi:10.1038/s41598-022-20576-y)
Supplement: Supplementary file 1 — Supplementary Information 1. [file 41598_2022_20576_MOESM1_ESM.xlsx]

## Sheet: Grease properties
Plant	fat content (g/100 g)	Palmitic acid C16:0	Palmitoleic acid C16:1	Stearic acid C18:0	Oleic acid C18:1	Linoleic acid C18:2	Linolenic acid C18:3	Cis-11-eicosenoic acid C20:1	SFA	MUFA	PUFA	α-Ve (mg/100 g)	Carotenoids (mg/kg)	Total polyphenols (mg/kg)	Total flavonoids (g/100 g)	β-sitosterol (mg/kg)	Squalene (mg/kg)
GH7	48.3	8.25	0.086	1.37	79.9	9.52	0.303	0.571	9.62	80.557	9.823	21.5	9.66	15.48	0.18	276.8	156.3
GH7	46.2	8.33	0.088	1.35	79.8	9.48	0.373	0.579	9.68	80.467	9.853	21.6	9.58	15.52	0.18	278.6	154.2
GH7	49.3	8.29	0.087	1.36	79.8	9.5	0.388	0.575	9.65	80.462	9.888	21.8	9.61	15.49	0.18	276.8	155.1
GH8	43.8	9	0.046	1.78	77.9	10.3	0.36	0.614	10.78	78.56	10.66	21.2	7.04	16	0.29	283.2	203.5
GH8	43.2	9.08	0.048	1.74	78	10.2	0.35	0.582	10.82	78.63	10.55	21.4	7	16.2	0.26	283.8	201.5
GH8	44	9.04	0.042	1.76	78	10.2	0.343	0.615	10.8	78.657	10.543	21.3	7.02	16.13	0.27	283.5	202.9
GH21	47.5	8.62	0.043	1.9	78.7	9.78	0.347	0.611	10.52	79.354	10.127	27.8	6.08	17.95	0.24	180.5	73.6
GH21	48.1	8.6	0.045	1.91	78.7	9.78	0.353	0.613	10.51	79.358	10.133	27.6	6	18.25	0.21	182.3	75.3
GH21	46.8	8.61	0.044	1.89	78.7	9.79	0.354	0.613	10.5	79.357	10.144	27	6.01	17.98	0.23	181.8	75.3
GH28	34.6	7.97	0.088	2.23	79.2	9.43	0.485	0.597	10.2	79.885	9.915	20.6	6.96	18.9	0.62	378.9	166.8
GH28	34.8	7.95	0.087	2.25	79.1	9.45	0.563	0.6	10.2	79.787	10.013	20.8	6.95	18.93	0.61	378	167.9
GH28	35.7	7.96	0.087	2.24	79.2	9.44	0.474	0.599	10.2	79.886	9.914	20.7	6.94	18.91	0.6	377.8	167.3
GH30	43.2	7.41	0.073	2.56	81.4	7.67	0.352	0.535	9.97	82.008	8.022	21.2	6.08	21.43	0.42	231	78.9
GH30	43.8	7.42	0.073	2.55	81.4	7.67	0.354	0.533	9.97	82.006	8.024	21	6.15	21.44	0.44	232.3	78.5
GH30	44.5	7.42	0.072	2.56	81.4	7.66	0.352	0.536	9.98	82.008	8.012	21.2	6.15	21.45	0.42	231.9	78.6
GH31	42.2	7.8	0.054	1.56	80.1	9.43	0.514	0.542	9.36	80.696	9.944	27.5	8.93	10.62	0.43	285.5	149.5
GH31	42.6	7.86	0.045	1.58	80.1	9.43	0.439	0.546	9.44	80.691	9.869	27.9	8.99	10.58	0.45	285	148.6
GH31	44.4	7.83	0.049	1.57	80	9.53	0.477	0.544	9.4	80.593	10.007	27.8	8.95	10.59	0.42	285.6	149.8
GH32	49.3	7.28	0.054	2.5	82.6	6.76	0.292	0.514	9.78	83.168	7.052	18.6	6.72	12.35	0.42	252	103.2
GH32	48.9	7.3	0.06	2.46	82.6	6.77	0.294	0.516	9.76	83.176	7.064	18.9	6.62	12.29	0.44	251.2	101.5
GH32	51.1	7.29	0.057	2.48	82.6	6.77	0.291	0.512	9.77	83.169	7.061	18.9	6.61	12.25	0.44	252.2	102.7
GH33	52.5	8.75	0.093	2.27	80.6	7.52	0.275	0.492	11.02	81.185	7.795	19.52	6.32	10.35	0.49	272	110.5
GH33	53.1	8.77	0.09	2.27	80.6	7.52	0.266	0.484	11.04	81.174	7.786	19.49	6.3	10.32	0.52	272.3	110.1
GH33	54.8	8.76	0.093	2.26	80.6	7.53	0.268	0.489	11.02	81.182	7.798	19.5	6.31	10.33	0.5	272.4	110.9
GH34	49.2	6.77	0.098	2.1	83.5	6.6	0.345	0.587	8.87	84.185	6.945	20.5	5.06	14.6	0.45	292.3	110.5
GH34	49	6.78	0.1	2.1	83.4	6.69	0.342	0.588	8.88	84.088	7.032	20	5.05	14.2	0.52	290.6	109.8
GH34	51.1	6.79	0.099	2.1	83.4	6.68	0.344	0.587	8.89	84.086	7.024	20.3	5.09	14.3	0.48	291.7	110.4
GH36	44.6	8.55	0.006	1.46	78.3	10.8	0.32	0.564	10.01	78.87	11.12	28.6	8.26	17.5	0.38	256.5	96
GH36	45	8.56	0.006	1.46	78.1	11	0.31	0.564	10.02	78.67	11.31	28.9	8.2	17.49	0.38	256	96.8
GH36	46.8	8.57	0.006	1.46	78.2	10.9	0.3	0.564	10.03	78.77	11.2	28.8	8.23	17.48	0.39	256.7	96.7
GH40	48.5	7.65	0.053	2.12	79.4	10	0.291	0.486	9.77	79.939	10.291	26	7.64	13.72	0.33	328.8	141.9
GH40	49.3	7.65	0.06	2.14	79.4	9.97	0.29	0.49	9.79	79.95	10.26	28.2	7.54	13.75	0.32	328.6	141.8
GH40	51.9	7.66	0.06	2.14	79.4	9.96	0.291	0.489	9.8	79.949	10.251	26.5	7.55	13.78	0.31	328.1	141
GH43	46.6	7.34	0.107	2.23	83	6.44	0.359	0.526	9.57	83.633	6.799	15.32	11.65	20.65	0.23	310.5	176.8
GH43	46.8	7.29	0.106	2.18	83.1	6.45	0.345	0.53	9.47	83.736	6.795	17.25	11.98	20.85	0.24	308.5	176.5
GH43	47.7	7.34	0.108	2.24	83	6.44	0.345	0.528	9.58	83.636	6.785	16.8	11.92	20.87	0.24	309.8	176
GH52	46.5	8.5	0.122	1.74	78.6	10.1	0.408	0.531	10.24	79.253	10.508	17.9	8.26	18.65	0.52	254.8	150.8
GH52	46	8.5	0.122	1.75	78.5	10.2	0.402	0.527	10.25	79.149	10.602	17.5	8.2	18.76	0.54	262.9	150.7
GH52	48.2	8.5	0.12	1.76	78.5	10.2	0.4	0.521	10.26	79.141	10.6	17.7	8.22	18.75	0.48	262	150.3
GH53	44.4	8.04	0.065	1.68	78.6	10.6	0.424	0.591	9.72	79.256	11.024	25.3	9.15	12.21	0.38	271.5	112.7
GH53	45.2	8.06	0.065	1.66	78.3	10.9	0.423	0.592	9.72	78.957	11.323	25.8	9.05	12.34	0.36	271.6	112.8
GH53	46.8	8.05	0.065	1.66	78.4	10.8	0.428	0.597	9.71	79.062	11.228	25.9	9.01	12.22	0.35	271.4	112.9
GH56	50	7.76	0.061	2.35	83.6	5.4	0.286	0.543	10.11	84.204	5.686	17.5	6.18	14.5	0.39	297.5	112.9
GH56	50.4	7.79	0.062	2.4	83.5	5.42	0.288	0.54	10.19	84.102	5.708	17.8	6.23	14.6	0.36	298.5	112
GH56	51.2	7.78	0.061	2.4	83.5	5.43	0.289	0.54	10.18	84.101	5.719	17.6	6.21	14.8	0.37	298.1	112.2
GH57	44.4	7.03	0.038	2.31	83.3	6.36	0.344	0.618	9.34	83.956	6.704	18.3	6.19	17.25	0.29	232.2	147.5
GH57	44.6	7.04	0.035	2.33	83.3	6.34	0.34	0.615	9.37	83.95	6.68	18.2	6.15	17.18	0.31	235.6	147
GH57	45.5	7.04	0.039	2.32	83.3	6.34	0.344	0.617	9.36	83.956	6.684	18.2	6.19	17.17	0.3	234.6	147.8
GH58	48.7	7.95	0.023	2.45	79.2	9.43	0.303	0.644	10.4	79.867	9.733	21.9	7.05	24	0.44	189.7	229.8
GH58	48.6	7.98	0.024	2.44	79.2	9.41	0.301	0.645	10.42	79.869	9.711	21.3	7.25	23.6	0.46	191.5	231.5
GH58	49.7	7.97	0.024	2.44	79.2	9.42	0.302	0.644	10.41	79.868	9.722	21.7	7.12	23.8	0.45	190.4	230.4
GH59	50	7.19	0.47	2.24	82.5	6.7	0.394	0.506	9.43	83.476	7.094	19.6	7.58	19.53	0.62	230.5	136.8
GH59	50.6	7.23	0.45	2.23	82.3	6.9	0.385	0.505	9.46	83.255	7.285	19.8	7.62	19.5	0.63	230.4	137.8
GH59	51.4	7.22	0.46	2.22	82.4	6.8	0.391	0.509	9.44	83.369	7.191	19.9	7.61	19.54	0.64	230.4	137.9
GH61	52.8	6.79	0.65	2.57	83.7	5.5	0.296	0.494	9.36	84.844	5.796	18.4	7.15	14.68	0.58	241.6	68.5
GH61	53	6.75	0.63	2.55	83.8	5.48	0.295	0.495	9.3	84.925	5.775	18.5	7.21	14.62	0.62	240.5	65.9
GH61	53.9	6.78	0.64	2.56	83.7	5.53	0.295	0.495	9.34	84.835	5.825	18.6	7.18	14.62	0.6	241.5	68.6
GH62	48.7	8.1	0.105	1.92	81.6	7.48	0.273	0.522	10.02	82.227	7.753	20	6.08	10.92	0.28	229.5	61.4
GH62	48.5	8.1	0.106	1.93	81.6	7.47	0.273	0.521	10.03	82.227	7.743	20.6	6.12	10.75	0.27	226.4	62.2
62	49.6	7.99	0.107	1.92	81.7	7.49	0.273	0.52	9.91	82.327	7.763	20.3	6.07	10.82	0.29	228.6	61.8

## Sheet: Yield per unit crown width
Plant	Total weight of fresh fruit (kg)	Crown width (m2)	Yield per unit crown width (kg/m2)
GH7	23.2	2.0×1.9	6.11
GH8	18.9	2.0×1.8	5.25
GH21	20.1	2.1×2.0	4.79
GH28	27.8	2.0×1.8	7.72
GH30	22.2	1.8×1.8	6.85
GH31	19.7	2.0×2.0	4.93
GH32	16.5	1.7×1.9	5.11
GH33	14.9	1.7×1.8	4.87
GH34	19.8	2.0×1.9	5.21
GH36	17.9	1.7×1.6	6.58
GH40	19.5	1.8×1.8	6.02
GH43	23.5	1.9×1.9	6.51
GH52	24.2	2.1×2.0	5.76
GH53	16.5	1.8×1.8	5.09
GH56	14.5	1.8×1.8	4.48
GH57	19.8	1.9×1.8	5.79
GH58	17.8	1.8×1.7	5.82
GH59	16.5	1.9×1.9	4.57
GH61	17.8	2.1×1.9	4.46
GH62	22.1	2.0×2.0	5.53
